# Supplementary material for: Potential biomarkers and therapeutic targets in cervical cancer: Insights from the meta-analysis of transcriptomics data within network biomedicine perspective
Source: PLoS One. 2018 Jul 18;13(7):e0200717. doi: 10.1371/journal.pone.0200717 (PMC6051662; doi:10.1371/journal.pone.0200717)
Supplement: S1 Table — (XLSX) [file pone.0200717.s001.xlsx]

## Sheet: S1 File
S1 Table. The 113 down- and 199 up-regulated cervical cancer differentially expressed core genes
GENE SYMBOL	REGULATION PATTERN	ADJUSTED P-VALUES					GENE DESCRIPTION
		GSE39001	GSE52903	GSE63514	GSE7803	GSE9750
ABCA8	Down regule	0.000428645	4.85369e-13	0.00589631	3.15272e-05	5.24476e-08	ATP binding cassette subfamily A member 8
ACOX2	Down regule	1.41364e-05	5.3358e-21	2.04806e-06	6.77278e-07	4.17319e-07	acyl-CoA oxidase 2
ACPP	Down regule	0.00400671	0.000624114	2.94618e-09	7.90736e-05	5.95839e-15	acid phosphatase, prostate
ACTL6A	Up regule	0.000927033	2.4036e-10	6.55857e-10	4.22198e-09	8.48293e-07	actin like 6A
ACTN1	Up regule	0.00535919	0.000325887	9.54643e-07	0.0027854	2.54779e-06	actinin alpha 1
ADAM8	Up regule	0.00147098	0.000112889	0.00197692	3.10912e-05	1.27473e-07	ADAM metallopeptidase domain 8
ADAR	Up regule	0.00423697	6.79293e-08	1.75263e-06	1.03777e-05	1.83672e-11	adenosine deaminase, RNA specific
AKR1B1	Up regule	0.00652833	0.000525366	0.000226602	1.29215e-06	9.07709e-07	aldo-keto reductase family 1 member B
ALOX12	Down regule	8.78559e-08	1.54082e-16	1.2626e-07	6.99144e-10	1.47632e-15	arachidonate 12-lipoxygenase, 12S type
ANKLE2	Up regule	4.97053e-05	3.79583e-09	5.10567e-07	0.00595072	7.58114e-09	ankyrin repeat and LEM domain containing 2
ANXA1	Down regule	0.00829794	0.000160512	5.53987e-05	4.49085e-05	9.25907e-09	annexin A1
APOBEC3B	Up regule	0.000978858	3.38114e-09	4.28426e-07	1.96444e-11	2.07466e-05	apolipoprotein B mRNA editing enzyme catalytic subunit 3B
APOC1	Up regule	0.00716997	2.06468e-05	2.49501e-09	7.45669e-05	2.33363e-09	apolipoprotein C1
APOD	Down regule	3.88803e-08	9.41053e-19	1.30658e-06	8.59601e-06	4.02337e-10	apolipoprotein D
AR	Down regule	8.6719e-06	4.43006e-16	5.63304e-10	1.30795e-10	3.31961e-08	androgen receptor
ARL6IP1	Up regule	0.00321177	5.37393e-06	1.75618e-05	1.04225e-06	2.99455e-07	ADP ribosylation factor like GTPase 6 interacting protein 1
ASPM	Up regule	1.27738e-05	1.67576e-16	4.51205e-07	5.91497e-07	3.22883e-09	abnormal spindle microtubule assembly
ATAD2	Up regule	1.01766e-07	1.94445e-10	5.63428e-12	2.03723e-05	1.91051e-11	ATPase family, AAA domain containing 2
ATP10D	Down regule	0.00627119	3.07442e-05	0.00137118	0.00152504	1.9003e-10	ATPase phospholipid transporting 10D(putative)
ATP13A3	Up regule	0.000156702	9.69027e-11	7.65421e-10	9.12036e-09	3.56651e-11	ATPase 13A3
AURKA	Up regule	1.52875e-07	1.19332e-18	1.37871e-09	1.07812e-12	1.09645e-15	aurora kinase A
BBOX1	Down regule	1.03886e-06	6.30918e-09	1.17861e-10	1.70724e-12	3.81071e-18	gamma-butyrobetaine hydroxylase 1
BIRC5	Up regule	2.36542e-06	2.77289e-15	3.14212e-07	3.20626e-08	1.14021e-09	baculoviral IAP repeat containing 5
BLM	Up regule	6.94093e-06	1.89791e-16	3.45673e-10	3.12477e-07	1.67537e-08	Bloom syndrome RecQ like helicase
BRCA1	Up regule	0.00345747	2.76793e-13	1.71472e-10	8.61062e-06	1.51073e-08	BRCA1, DNA repair associated
BUB1B	Up regule	5.27453e-05	2.09964e-17	1.42679e-07	1.02034e-09	2.32377e-10	BUB1 mitotic checkpoint serine/threonine kinase B
C1QB	Up regule	0.00243057	0.00102391	3.6725e-07	0.00279713	2.03139e-05	complement C1q B chain
C3orf37	Up regule	0.00137804	1.76789e-10	2.54864e-05	1.91278e-05	1.64076e-07	chromosome 3 open reading frame 37
C3orf52	Up regule	0.00230941	1.673e-10	9.46082e-07	0.000497911	2.74559e-07	chromosome 3 open reading frame 52
CCNA2	Up regule	0.00280524	7.10535e-11	3.42473e-05	0.000372759	4.30338e-07	cyclin A2
CCNB1	Up regule	2.46982e-05	1.06626e-15	5.42419e-06	4.81647e-07	1.91413e-08	cyclin B1
CCNB2	Up regule	3.30133e-05	7.05497e-17	7.27818e-08	1.15681e-06	2.70681e-10	cyclin B2
CCNE1	Up regule	0.00112146	3.94654e-11	6.18105e-07	1.52281e-06	5.23918e-09	cyclin E1
CCNE2	Up regule	0.000410539	8.4409e-11	6.00422e-07	1.15476e-05	4.62018e-07	cyclin E2
CDC20	Up regule	9.02531e-06	1.76384e-14	0.00107176	5.17218e-09	9.20794e-14	cell division cycle 20
CDC25B	Up regule	2.7493e-06	1.43377e-11	8.68889e-09	2.49155e-06	5.26909e-15	cell division cycle 25B
CDC6	Up regule	3.35999e-06	5.69144e-18	7.37492e-09	2.4019e-08	1.38089e-12	cell division cycle 6
CDC7	Up regule	1.40976e-05	1.6835e-18	8.37481e-12	1.05614e-08	2.40067e-14	cell division cycle 7
CDK1	Up regule	6.2892e-05	1.89731e-17	3.65086e-09	2.31728e-08	5.78005e-11	cyclin dependent kinase 1
CDKN2A	Up regule	3.17374e-11	1.6844e-23	3.40768e-11	1.56976e-18	2.30461e-25	cyclin dependent kinase inhibitor 2A
CDKN2C	Up regule	9.19813e-05	3.90183e-10	0.000565227	0.00010205	1.0578e-06	cyclin dependent kinase inhibitor 2C
CDKN3	Up regule	0.00133585	4.4207e-13	1.65011e-05	7.09894e-06	2.25485e-09	cyclin dependent kinase inhibitor 3
CENPA	Up regule	2.02489e-08	2.16924e-17	1.49617e-07	4.79776e-05	5.52765e-11	centromere protein A
CENPF	Up regule	1.32489e-05	5.57064e-20	4.37648e-09	2.8787e-10	7.49993e-14	centromere protein F
CENPN	Up regule	0.000552739	1.58393e-12	5.35622e-10	8.45227e-07	3.47554e-08	centromere protein N
CEP55	Up regule	4.7363e-05	7.14836e-16	4.69858e-07	1.52509e-08	2.16894e-11	centrosomal protein 55
CFD	Down regule	9.00924e-08	7.80967e-16	3.92119e-07	4.12826e-09	3.3494e-12	complement factor D
CHAF1A	Up regule	1.47031e-05	8.53674e-14	7.91237e-06	1.05339e-07	9.66773e-15	chromatin assembly factor 1 subunit A
CHEK1	Up regule	0.00019382	5.09515e-14	6.7613e-08	1.77644e-05	1.41342e-08	checkpoint kinase 1
CIRBP	Down regule	0.00238259	9.16278e-09	0.000970186	0.00239653	1.03801e-05	cold inducible RNA binding protein
CKAP2	Up regule	9.66502e-05	1.27732e-14	2.28908e-05	0.00011759	0.00203042	cytoskeleton associated protein 2
CKS1B	Up regule	1.46421e-05	7.42515e-14	1.09851e-06	4.83386e-09	1.91234e-12	CDC28 protein kinase regulatory subunit 1B
CKS2	Up regule	2.95561e-06	1.35023e-13	8.67557e-06	9.69939e-07	4.35074e-08	CDC28 protein kinase regulatory subunit 2
CLCN3	Down regule	0.00232046	6.75024e-05	2.26012e-06	2.36516e-06	1.75157e-10	chloride voltage-gated channel 3
CLIC3	Down regule	0.00567126	2.78643e-07	8.54957e-09	4.52509e-06	3.76582e-13	chloride intracellular channel 3
COX17	Up regule	0.00863637	2.00441e-05	1.54384e-06	3.87428e-08	0.000263136	COX17, cytochrome c oxidase copper chaperone
CRCT1	Down regule	1.05152e-05	5.7084e-11	7.49213e-06	8.48609e-09	1.23745e-12	cysteine rich C-terminal 1
CRISP3	Down regule	1.14116e-09	5.91112e-17	2.30571e-19	3.61092e-09	3.12777e-15	cysteine rich secretory protein 3
CRNN	Down regule	1.6819e-06	3.05633e-14	7.09532e-12	1.37181e-15	8.51929e-24	cornulin
CRYAB	Down regule	0.000980464	1.54439e-10	2.05421e-05	1.57719e-09	4.13322e-18	crystallin alpha B
CSTB	Down regule	0.00688616	0.00215921	1.0572e-07	2.20013e-05	2.23906e-08	cystatin B
CWH43	Down regule	5.05881e-07	1.88545e-11	6.83806e-09	3.55971e-12	5.00203e-18	cell wall biogenesis 43 C-terminal homolog
CYP2C18	Down regule	0.00841342	0.00632618	1.27311e-06	8.11703e-06	4.29486e-09	cytochrome P450 family 2 subfamily C member 18
CYP3A5	Down regule	0.00131683	0.00173537	2.75929e-08	2.67507e-08	5.62032e-09	cytochrome P450 family 3 subfamily A member 5
DEFB1	Down regule	0.0015544	9.79605e-05	1.8355e-05	0.00110842	0.00044628	defensin beta 1
DEGS1	Down regule	0.000178016	0.000365562	0.00406131	5.89842e-07	1.2547e-09	delta 4-desaturase, sphingolipid 1
DEK	Up regule	0.000102729	2.12998e-10	1.90175e-07	2.65285e-09	1.87675e-07	DEK proto-oncogene
DEPDC1	Up regule	1.79333e-05	6.05898e-15	4.90328e-10	1.31228e-05	0.000225634	DEP domain containing 1
DHFR	Up regule	0.000253665	1.4146e-11	0.000317135	1.13348e-06	1.82242e-10	dihydrofolate reductase
DIAPH2	Down regule	0.000219924	5.20227e-06	0.00191005	4.6586e-05	7.70438e-10	diaphanous related formin 2
DLGAP5	Up regule	0.000289884	4.53627e-15	1.4658e-06	4.8319e-07	1.63877e-08	DLG associated protein 5
DNAJC9	Up regule	0.000110597	8.54827e-12	2.23158e-06	2.50046e-06	3.85984e-09	DnaJ heat shock protein family (Hsp40) member C9
DNMT1	Up regule	2.08726e-06	1.77578e-18	1.48471e-06	1.10868e-11	3.58647e-20	DNA methyltransferase 1
DONSON	Up regule	0.00076293	1.62453e-09	1.38093e-10	7.22405e-07	1.51372e-15	downstream neighbor of SON
DSG1	Down regule	5.87671e-07	1.01133e-13	0.000289378	1.49922e-12	1.06522e-16	desmoglein 1
DSG2	Up regule	0.003056	3.47523e-08	1.1224e-05	9.70369e-07	2.51554e-14	desmoglein 2
DTL	Up regule	4.02334e-07	5.16586e-20	3.87801e-14	1.38173e-08	3.51002e-18	denticleless E3 ubiquitin protein ligase homolog
E2F3	Up regule	0.00686159	3.77436e-09	2.99334e-07	5.71596e-09	1.15703e-10	E2F transcription factor 3
E2F8	Up regule	0.000248025	5.73767e-10	0.000427948	2.15282e-06	3.33862e-07	E2F transcription factor 8
ECT2	Up regule	7.03681e-08	8.51039e-18	4.30544e-11	9.90527e-12	1.93015e-12	epithelial cell transforming 2
EDN3	Down regule	2.43613e-07	1.3347e-13	1.54661e-11	8.18927e-10	1.59415e-16	endothelin 3
EFNA5	Down regule	0.00279803	8.60808e-05	0.000136294	3.55306e-07	8.28379e-09	ephrin A5
ELF4	Up regule	0.00166741	1.05246e-06	7.99633e-09	3.53191e-07	7.05585e-11	E74 like ETS transcription factor 4
EMP1	Down regule	0.000439297	1.76089e-08	2.435e-06	3.29529e-11	3.18549e-17	epithelial membrane protein 1
ENDOD1	Down regule	0.00152399	1.46461e-06	4.54581e-05	2.60762e-07	4.40914e-08	endonuclease domain containing 1
ENDOU	Down regule	6.62623e-06	4.8374e-14	3.46457e-08	3.08856e-14	1.29281e-20	endonuclease, poly(U) specific
ENO2	Up regule	0.00167327	9.50702e-07	7.53406e-07	0.000658266	1.34195e-11	enolase 2
EPB41L4A	Down regule	0.00549322	0.000605994	2.86972e-06	1.23778e-05	2.8497e-06	erythrocyte membrane protein band 4.1 like 4A
EREG	Down regule	8.74854e-07	3.25945e-09	1.92781e-05	2.74217e-06	9.33507e-14	epiregulin
ESR1	Down regule	0.00166606	4.51762e-11	4.76898e-08	7.79406e-08	3.63818e-15	estrogen receptor 1
EZH2	Up regule	1.24458e-05	1.95654e-14	1.54739e-08	9.79113e-10	5.20606e-12	enhancer of zeste 2 polycomb repressive complex 2 subunit
FAM107A	Down regule	0.00135963	8.18209e-11	0.00104279	5.33403e-07	0.00179956	family with sequence similarity 107 member A
FAM189A2	Down regule	0.00422118	3.11659e-07	6.81134e-07	1.72523e-05	6.98611e-09	family with sequence similarity 189 member A2
FANCA	Up regule	9.11475e-07	4.22873e-17	3.82421e-08	3.68731e-06	1.17722e-10	Fanconi anemia complementation group A
FANCG	Up regule	1.07275e-05	2.2832e-13	2.36216e-07	3.77711e-05	1.50316e-13	Fanconi anemia complementation group G
FANCI	Up regule	9.40625e-06	3.98737e-18	2.53089e-10	7.64796e-10	5.41981e-12	Fanconi anemia complementation group I
FBXO5	Up regule	0.000274641	4.59942e-13	7.8956e-10	0.000713573	1.62053e-06	F-box protein 5
FCER1A	Down regule	0.00298251	8.75205e-09	1.68096e-06	6.11457e-07	7.09506e-18	Fc fragment of IgE receptor Ia
FEN1	Up regule	6.60904e-05	1.981e-16	9.30648e-09	4.70627e-13	8.56307e-16	flap structure-specific endonuclease 1
FGFR2	Down regule	0.00436773	0.000352198	2.27335e-06	8.33168e-06	1.45823e-11	fibroblast growth factor receptor 2
FMO2	Down regule	5.7273e-10	1.62546e-11	1.82713e-07	0.00378895	3.50262e-05	flavin containing monooxygenase 2
FOXM1	Up regule	1.93426e-06	1.18441e-17	8.60464e-08	1.60678e-08	9.78659e-16	forkhead box M1
FRMD4B	Down regule	1.23941e-05	8.21768e-10	1.83785e-07	4.24829e-05	1.03897e-09	FERM domain containing 4B
GINS1	Up regule	0.000117983	4.7876e-14	3.63656e-09	1.10363e-06	8.26142e-14	GINS complex subunit 1
GINS2	Up regule	2.29408e-05	5.76014e-12	4.42999e-09	7.1923e-08	5.75118e-13	GINS complex subunit 2
GMNN	Up regule	0.00114332	1.13005e-11	1.20278e-07	8.99825e-10	5.2721e-11	geminin, DNA replication inhibitor
GMPS	Up regule	7.55533e-06	2.85818e-12	7.70181e-13	3.00814e-08	1.46572e-12	guanine monophosphate synthase
GPX3	Down regule	9.11739e-08	1.28617e-14	5.08504e-08	4.57371e-08	4.71121e-14	glutathione peroxidase 3
GREB1	Down regule	1.32871e-05	4.4798e-11	2.8381e-08	4.5833e-05	3.79263e-11	growth regulation by estrogen in breast cancer 1
GSK3B	Up regule	0.00383359	4.37851e-10	0.000310851	0.000651253	7.45147e-06	glycogen synthase kinase 3 beta
GSTA4	Down regule	1.69138e-05	1.16262e-14	3.59629e-05	1.54914e-09	1.13379e-13	glutathione S-transferase alpha 4
GTSE1	Up regule	2.08064e-06	1.84228e-15	2.40396e-05	1.97962e-06	9.33038e-16	G2 and S-phase expressed 1
GULP1	Down regule	8.08439e-05	9.94644e-10	0.000129932	1.03572e-06	8.15866e-12	GULP, engulfment adaptor PTB domain containing 1
GYS2	Down regule	2.84056e-08	6.41433e-17	3.37274e-08	3.38395e-06	1.25786e-12	glycogen synthase 2
HELLS	Up regule	0.000209391	1.35927e-13	5.71405e-11	0.000403567	5.48074e-13	helicase, lymphoid-specific
HIGD1A	Down regule	0.0013322	6.69643e-05	0.000120873	1.40393e-05	5.83136e-12	HIG1 hypoxia inducible domain family member 1A
HIST1H3H	Up regule	4.23857e-05	4.06357e-10	5.21409e-08	0.000224191	0.000114139	histone cluster 1 H3 family member h
HLTF	Up regule	1.77971e-06	4.16506e-10	6.49959e-10	1.37428e-09	1.94875e-09	helicase like transcription factor
HMGCS1	Down regule	0.00122002	0.00316033	0.00020687	3.41944e-05	3.33418e-06	3-hydroxy-3-methylglutaryl-CoA synthase 1
HMGN2	Up regule	0.000303175	4.6435e-10	6.32301e-05	0.00131933	1.41352e-08	high mobility group nucleosomal binding domain 2
HMMR	Up regule	0.0067395	6.05148e-09	1.50123e-07	1.64467e-08	1.61364e-06	hyaluronan mediated motility receptor
HOPX	Down regule	2.41374e-05	1.45249e-11	2.76845e-08	7.73391e-13	4.48837e-21	HOP homeobox
HOXC10	Up regule	0.000954601	0.000201486	0.00267325	0.000254199	0.000179343	homeobox C10
HOXC6	Up regule	0.00618271	0.00023569	3.56808e-07	1.6864e-07	1.73098e-07	homeobox C6
HPGD	Down regule	5.37548e-05	8.37351e-12	6.92709e-09	7.4395e-08	2.33041e-14	hydroxyprostaglandin dehydrogenase 15-(NAD)
ICAM1	Up regule	6.0733e-06	6.97737e-10	2.03412e-05	1.5158e-06	3.42008e-10	intercellular adhesion molecule 1
ID4	Down regule	0.00125952	5.96542e-09	7.2164e-05	1.37089e-08	2.40281e-08	inhibitor of DNA binding 4, HLH protein
IGFBP5	Down regule	1.88467e-05	7.7197e-10	0.0036205	0.00128509	0.000614313	insulin like growth factor binding protein 5
IL18	Down regule	0.000800386	1.60659e-05	4.66551e-07	1.9273e-10	2.05881e-09	interleukin 18
IL1R2	Down regule	0.000987037	0.00836766	1.26937e-07	3.61905e-17	1.68994e-05	interleukin 1 receptor type 2
IL8	Up regule	0.00587	3.84444e-08	1.39422e-05	0.00201729	2.19881e-10	interleukin 8
IQCB1	Up regule	0.00166153	1.19597e-05	2.50876e-08	2.38394e-05	1.15939e-06	IQ motif containing B1
ITGB3BP	Up regule	0.000875106	3.89619e-06	0.000119482	4.72862e-06	9.10126e-05	integrin subunit beta 3 binding protein
IVL	Down regule	0.0075635	4.16814e-05	4.2285e-07	3.71416e-07	4.47851e-14	involucrin
KANK1	Down regule	3.1364e-05	5.8026e-06	9.16631e-06	1.38191e-08	9.79498e-15	KN motif and ankyrin repeat domains 1
KAT2B	Down regule	0.000212557	3.10238e-11	0.000847395	1.90548e-05	1.14808e-17	lysine acetyltransferase 2B
KIAA0101	Up regule	0.00021721	1.2794e-13	4.31167e-06	6.26364e-14	3.03302e-10	KIAA0101
KIAA0232	Down regule	0.00220652	2.40444e-05	8.05429e-06	8.47531e-06	1.35831e-06	KIAA0232
KIF11	Up regule	0.000286134	2.47916e-16	6.33076e-07	0.000178609	7.52748e-10	kinesin family member 11
KIF15	Up regule	2.11836e-05	2.39524e-15	9.47439e-07	4.02285e-06	2.20258e-06	kinesin family member 15
KIF18B	Up regule	5.02669e-05	3.07684e-10	2.40689e-09	6.43656e-12	5.11357e-12	kinesin family member 18B
KIF20A	Up regule	5.70812e-06	4.14629e-16	1.2683e-06	5.15414e-08	3.45769e-11	kinesin family member 20A
KIF23	Up regule	1.48825e-05	2.40902e-17	1.81087e-08	3.84349e-06	1.81135e-09	kinesin family member 23
KIF2C	Up regule	1.39114e-07	2.84824e-22	1.37333e-10	9.81763e-13	8.35783e-17	kinesin family member 2C
KIF4A	Up regule	2.4973e-05	2.1733e-18	2.95488e-11	1.44406e-08	1.91423e-14	kinesin family member 4A
KLF4	Down regule	0.000160653	4.00482e-07	4.41864e-05	3.78696e-07	3.6117e-15	Kruppel like factor 4
KLK10	Down regule	0.00877289	1.66173e-05	9.36551e-05	0.000204171	1.62637e-08	kallikrein related peptidase 10
KLK11	Down regule	0.00109187	1.20601e-06	1.17463e-08	1.62605e-10	2.8627e-10	kallikrein related peptidase 11
KLK13	Down regule	0.00308057	4.13726e-07	9.86395e-06	0.00061612	2.9084e-12	kallikrein related peptidase 13
KLK6	Down regule	0.0031144	4.54107e-05	0.00111313	0.00826344	1.29484e-06	kallikrein related peptidase 6
KLK7	Down regule	0.003659	7.23165e-05	2.51468e-05	0.000286824	1.50905e-05	kallikrein related peptidase 7
KNTC1	Up regule	0.000177856	4.28409e-14	4.35561e-14	4.66509e-07	8.21675e-17	kinetochore associated 1
KPNA1	Up regule	0.00227147	1.49765e-06	7.85238e-13	2.37108e-05	8.26302e-07	karyopherin subunit alpha 1
KPNA2	Up regule	2.22178e-07	7.36983e-17	2.99835e-05	5.7325e-05	3.02216e-09	karyopherin subunit alpha 2
KRT1	Down regule	0.0050894	4.47229e-07	0.000348793	3.11391e-13	1.14553e-15	keratin 1
KRT13	Down regule	0.00817026	0.000379689	2.50945e-05	2.22177e-05	6.37965e-08	keratin 13
KRT17	Up regule	0.00180024	2.21188e-05	0.00108414	0.00327281	4.61985e-05	keratin 17
KRT4	Down regule	0.000268905	6.98202e-07	2.16817e-08	1.39921e-08	3.15788e-09	keratin 4
KRT6B	Down regule	0.00318475	0.00627637	0.00414784	0.000669566	6.93959e-07	keratin 6B
LAMC2	Up regule	0.00937516	2.19855e-06	0.00752367	0.000524012	2.43733e-05	laminin subunit gamma 2
LHX2	Up regule	0.0029186	2.41875e-05	1.72727e-07	0.000974079	6.73174e-06	LIM homeobox 2
LMNB1	Up regule	7.78072e-06	3.55005e-16	4.98263e-06	9.7454e-07	5.41562e-13	lamin B1
LPAR6	Down regule	0.000986029	8.94161e-06	0.000710522	0.00408784	3.54973e-10	lysophosphatidic acid receptor 6
LRRFIP2	Down regule	8.58819e-05	3.90503e-08	7.61339e-07	6.38444e-05	2.39131e-07	LRR binding FLII interacting protein 2
MAD2L1	Up regule	0.000961333	1.29467e-10	1.10306e-05	0.000350514	1.49445e-07	MAD2 mitotic arrest deficient-like 1 (yeast)
MAL	Down regule	3.31522e-07	4.62556e-15	1.39472e-10	4.32633e-09	2.56327e-23	mal, T-cell differentiation protein
MAOB	Down regule	0.00845153	1.87635e-06	0.00148497	7.47918e-11	3.33559e-05	monoamine oxidase B
MAPK10	Down regule	1.44761e-06	1.29572e-13	1.15385e-06	3.22269e-05	2.34892e-11	mitogen-activated protein kinase 10
MCM10	Up regule	0.000280273	1.23976e-14	7.81308e-10	3.70413e-05	3.46977e-10	minichromosome maintenance 10 replication initiation factor
MCM2	Up regule	1.80206e-08	5.06344e-20	2.27015e-10	2.39779e-11	6.25514e-20	minichromosome maintenance complex component 2
MCM3	Up regule	4.86466e-07	6.4433e-18	1.07914e-08	9.15205e-10	3.26377e-13	minichromosome maintenance complex component 3
MCM4	Up regule	6.93205e-08	2.20539e-18	8.47553e-10	9.44887e-09	1.70665e-13	minichromosome maintenance complex component 4
MCM5	Up regule	2.15913e-07	3.06153e-18	7.78254e-07	2.14958e-11	3.8503e-18	minichromosome maintenance complex component 5
MCM6	Up regule	5.40508e-06	2.36796e-16	5.27519e-10	5.88855e-12	2.01456e-16	minichromosome maintenance complex component 6
MCM7	Up regule	3.89395e-05	1.52707e-13	1.83308e-06	3.54837e-10	8.64382e-15	minichromosome maintenance complex component 7
MELK	Up regule	1.70615e-05	2.53985e-17	1.40397e-12	8.09938e-10	2.08783e-14	maternal embryonic leucine zipper kinase
MEST	Up regule	0.000350724	7.88725e-11	1.28748e-05	6.65022e-05	4.39609e-09	mesoderm specific transcript
MICB	Up regule	0.00109442	4.20601e-08	7.27385e-08	0.00280539	4.41682e-08	MHC class I polypeptide-related sequence B
MKI67	Up regule	4.08619e-05	1.25635e-17	4.14919e-08	3.34833e-09	1.76121e-11	marker of proliferation Ki-67
MLF1	Up regule	0.000142276	2.78744e-06	1.40751e-07	9.71253e-07	5.82099e-09	myeloid leukemia factor 1
MMP12	Up regule	0.000411848	3.58308e-12	1.21684e-07	0.000113468	1.38089e-11	matrix metallopeptidase 12
MMP9	Up regule	0.00771006	8.26548e-09	0.00051905	0.00876969	2.07925e-08	matrix metallopeptidase 9
MOCOS	Up regule	0.00237483	2.42555e-08	8.77778e-08	0.000220503	2.65532e-11	molybdenum cofactor sulfurase
MSH6	Up regule	0.000615061	7.66024e-11	2.39696e-10	5.99339e-10	1.24935e-12	mutS homolog 6
MTHFD1	Up regule	0.0023879	1.1873e-11	8.95184e-05	2.23787e-09	9.37467e-15	methylenetetrahydrofolate dehydrogenase, cyclohydrolase and formyltetrahydrofolate synthetase 1
MYO10	Up regule	0.00032901	5.78848e-10	0.000264081	0.000678228	3.93271e-09	myosin X
NAA50	Up regule	0.000449978	1.25855e-07	0.000455853	0.000152515	4.59839e-05	N(alpha)-acetyltransferase 50, NatE catalytic subunit
NASP	Up regule	2.81238e-07	3.95725e-12	8.96916e-07	1.5532e-11	2.4268e-17	nuclear autoantigenic sperm protein
NCAPG	Up regule	0.000171158	2.37739e-13	1.21214e-07	3.01329e-08	1.30099e-09	non-SMC condensin I complex subunit G
NCAPG2	Up regule	4.45337e-06	2.12612e-17	2.80319e-10	2.2846e-06	4.52259e-10	non-SMC condensin II complex subunit G2
NDC80	Up regule	0.00037678	2.92782e-12	1.81075e-06	1.55085e-06	3.17445e-09	NDC80, kinetochore complex component
NDN	Down regule	6.90395e-05	6.07533e-13	0.00117021	6.84898e-07	1.59654e-06	necdin, MAGE family member
NDRG2	Down regule	0.00556972	7.37391e-08	0.000245301	0.00207036	3.7826e-08	NDRG family member 2
NEK2	Up regule	6.75853e-08	3.12161e-20	1.63755e-08	1.12757e-10	1.09525e-17	NIMA related kinase 2
NETO2	Up regule	0.000156702	1.90259e-11	1.54633e-07	0.00574415	3.23733e-08	neuropilin and tolloid like 2
NPC1	Up regule	0.00371029	1.85185e-07	0.000108051	0.000532473	0.000145254	NPC intracellular cholesterol transporter 1
NUAK2	Down regule	0.00299252	0.00353778	0.00043359	8.04422e-08	1.22379e-11	NUAK family kinase 2
NUP107	Up regule	0.00682194	2.32905e-06	1.90323e-09	2.43822e-08	1.02936e-12	nucleoporin 107
NUP210	Up regule	6.8836e-06	9.53811e-13	9.4719e-08	5.68485e-05	1.2195e-13	nucleoporin 210
NUP85	Up regule	6.48383e-05	1.235e-10	4.41155e-08	7.86457e-08	2.49113e-08	nucleoporin 85
NUSAP1	Up regule	1.45316e-07	9.80708e-19	1.62491e-08	6.92039e-12	2.28717e-10	nucleolar and spindle associated protein 1
OIP5	Up regule	6.02253e-05	1.68869e-12	5.21062e-07	1.15873e-06	5.22144e-08	Opa interacting protein 5
ORC6	Up regule	4.61213e-06	5.14595e-17	4.01926e-09	4.84679e-06	1.07895e-14	origin recognition complex subunit 6
PAMR1	Down regule	8.64706e-06	1.09257e-17	1.2635e-05	3.78323e-06	1.99531e-07	peptidase domain containing associated with muscle regeneration 1
PARP1	Up regule	8.69507e-07	4.88645e-20	3.062e-05	3.15348e-06	4.21953e-18	poly(ADP-ribose) polymerase 1
PARP12	Up regule	0.000107585	5.42319e-09	2.68028e-05	8.08756e-07	1.50142e-08	poly(ADP-ribose) polymerase family member 12
PCNA	Up regule	1.06013e-05	6.83933e-14	8.34506e-06	3.4332e-12	2.84305e-11	proliferating cell nuclear antigen
PDCD4	Down regule	0.000477767	6.41794e-05	3.72285e-08	9.37317e-09	3.20002e-14	programmed cell death 4 (neoplastic transformation inhibitor)
PDGFD	Down regule	2.97042e-06	3.01011e-15	0.000207405	1.78949e-07	8.30525e-13	platelet derived growth factor D
PEG3	Down regule	3.46531e-05	3.5573e-12	0.000910306	3.29176e-06	8.77402e-08	paternally expressed 3
PIK3R1	Down regule	0.00192535	1.83908e-08	0.00245454	0.00321191	0.000298498	phosphoinositide-3-kinase regulatory subunit 1
PLA2G7	Up regule	0.00582382	3.59075e-08	7.56752e-10	0.00176051	1.27796e-07	phospholipase A2 group VII
PLAU	Up regule	3.00591e-06	2.4253e-09	0.000620793	7.41021e-05	5.97031e-07	plasminogen activator, urokinase
PLOD2	Up regule	0.00166722	3.477e-08	4.09174e-06	7.52057e-09	1.61026e-11	procollagen-lysine,2-oxoglutarate 5-dioxygenase 2
PLXNA1	Up regule	0.000128966	2.2969e-06	0.000801646	9.25811e-05	9.48508e-12	plexin A1
POLE2	Up regule	9.07546e-05	7.05724e-13	1.24754e-10	1.27011e-08	6.63076e-07	DNA polymerase epsilon 2, accessory subunit
POLQ	Up regule	5.97039e-05	8.69051e-16	1.74948e-11	1.7553e-06	9.33498e-10	DNA polymerase theta
POLR2H	Up regule	0.000666948	3.47641e-05	1.28865e-07	2.58768e-10	4.22343e-13	RNA polymerase II subunit H
PPL	Down regule	0.00641239	1.28939e-05	7.01524e-08	4.31193e-07	1.30109e-14	periplakin
PPP1R3C	Down regule	4.4375e-05	2.02274e-11	3.56101e-07	1.54248e-09	1.44913e-20	protein phosphatase 1 regulatory subunit 3C
PRC1	Up regule	1.55139e-05	9.80821e-19	8.69596e-10	9.503e-11	7.38021e-10	protein regulator of cytokinesis 1
PRIM1	Up regule	5.78844e-05	1.9081e-11	5.3915e-08	1.31433e-05	2.87578e-07	primase(DNA) subunit 1
PRKCI	Up regule	0.00189967	4.4558e-07	7.59876e-06	2.17914e-05	5.79348e-10	protein kinase C iota
PRSS2	Down regule	0.00369954	1.09962e-07	1.92793e-07	6.84091e-07	2.07342e-05	protease, serine 2
PRSS3	Down regule	0.00262236	4.42716e-08	1.92793e-07	1.74187e-07	1.23592e-09	protease, serine 3
PSMB2	Up regule	0.00020518	3.1484e-09	0.00379489	6.70904e-07	8.66781e-14	proteasome subunit beta 2
PSMC3IP	Up regule	6.2958e-06	1.30082e-14	5.5825e-08	4.64328e-10	1.09646e-11	PSMC3 interacting protein
PSMD2	Up regule	0.000177115	6.89229e-11	0.000246846	0.000551554	1.44292e-06	proteasome 26S subunit, non-ATPase 2
PTTG1	Up regule	8.47315e-05	1.61118e-11	0.0047854	1.28099e-07	4.8055e-06	pituitary tumor-transforming 1
RACGAP1	Up regule	0.000439777	7.66386e-14	1.30292e-07	1.70416e-08	4.68427e-10	Rac GTPase activating protein 1
RAD21	Up regule	8.28598e-05	1.39045e-09	1.8259e-05	3.60104e-06	1.34872e-06	RAD21 cohesin complex component
RAD51	Up regule	2.87843e-06	4.28967e-17	1.14466e-06	1.32062e-06	7.24555e-08	RAD51 recombinase
RAD51AP1	Up regule	0.000357016	2.94273e-11	8.61068e-09	1.5417e-09	1.67854e-10	RAD51 associated protein 1
RAE1	Up regule	1.45974e-05	1.11782e-09	3.45624e-05	5.99033e-11	6.17357e-09	ribonucleic acid export 1
RBM15	Up regule	5.67343e-07	6.03233e-13	3.40117e-11	4.53819e-09	2.66822e-08	RNA binding motif protein 15
RFC3	Up regule	0.00263013	3.92415e-08	6.07097e-09	3.3116e-06	6.44023e-09	replication factor C subunit 3
RFC4	Up regule	1.8772e-07	3.25435e-18	5.28548e-12	1.30208e-10	1.50881e-15	replication factor C subunit 4
RFC5	Up regule	9.46123e-08	2.62014e-14	5.2792e-08	4.85867e-10	3.31632e-12	replication factor C subunit 5
RFX5	Up regule	0.00934565	1.89443e-05	0.000981285	0.000122775	1.64344e-09	regulatory factor X5
RIBC2	Up regule	0.000413968	5.56377e-10	0.000130665	0.000385668	9.19838e-08	RIB43A domain with coiled-coils 2
RMI1	Up regule	0.00231447	2.25692e-09	3.32979e-08	1.74271e-05	4.62302e-12	RecQ mediated genome instability 1
RPL15	Down regule	0.00266592	5.66105e-06	9.56943e-05	0.00455143	9.99129e-08	ribosomal protein L15
RPL39L	Up regule	0.000107815	1.79975e-11	0.000106457	2.41767e-05	3.03047e-12	ribosomal protein L39 like
RPN1	Up regule	0.000158308	1.61533e-10	2.71082e-05	1.08154e-09	2.99696e-10	ribophorin I
RRM2	Up regule	0.00029609	9.95685e-13	5.1654e-07	9.31415e-08	1.43197e-11	ribonucleotide reductase regulatory subunit M2
RSRC1	Up regule	0.000260272	1.05034e-08	1.74202e-09	4.00495e-07	1.5282e-07	arginine and serine rich coiled-coil 1
SASH1	Down regule	1.28531e-05	1.45636e-14	1.29214e-07	2.24274e-06	6.5505e-14	SAM and SH3 domain containing 1
SCEL	Down regule	0.000309121	1.23749e-06	2.53088e-07	6.94951e-07	4.48112e-15	sciellin
SCNN1B	Down regule	0.00892696	5.10133e-05	2.87063e-13	1.68381e-05	1.02939e-08	sodium channel epithelial 1 beta subunit
SCO2	Up regule	0.000162527	2.79315e-05	0.00123911	0.00127596	0.00178351	SCO2, cytochrome c oxidase assembly protein
SERPINB1	Down regule	0.00206237	9.6011e-05	9.1651e-12	7.82589e-09	1.31943e-08	serpin family B member 1
SLC16A7	Down regule	0.000804387	6.60533e-07	0.000198079	1.18205e-08	0.000243198	solute carrier family 16 member 7
SLC24A3	Down regule	0.00991331	2.30388e-07	5.39324e-06	2.57264e-07	1.26653e-14	solute carrier family 24 member 3
SLC5A1	Down regule	0.00113134	4.83459e-07	1.1916e-11	1.83615e-07	5.00282e-11	solute carrier family 5 member 1
SLC6A8	Up regule	0.000967066	2.99925e-08	0.00987788	0.000393338	8.24647e-11	solute carrier family 6 member 8
SLPI	Down regule	0.00198212	0.0018291	1.86421e-07	0.00105995	0.00346352	secretory leukocyte peptidase inhibitor
SLURP1	Down regule	0.00331642	2.40611e-08	1.8444e-08	2.72188e-11	2.31492e-16	secreted LY6/PLAUR domain containing 1
SMC1A	Up regule	2.75074e-05	8.14456e-13	8.47525e-09	3.99304e-08	4.29284e-13	structural maintenance of chromosomes 1A
SMC4	Up regule	1.06185e-05	3.87563e-14	9.28172e-10	8.52275e-09	1.41567e-11	structural maintenance of chromosomes 4
SMS	Up regule	0.000295169	7.18637e-06	2.1266e-05	0.000105553	8.36565e-12	spermine synthase
SNRNP25	Up regule	0.000380219	2.51365e-10	0.00157529	1.78436e-07	1.96787e-06	small nuclear ribonucleoprotein U11/U12 subunit 25
SNRPG	Up regule	0.000308549	2.61979e-09	0.000156729	3.45316e-08	1.31474e-06	small nuclear ribonucleoprotein polypeptide G
SOSTDC1	Down regule	1.18354e-10	1.39169e-11	1.73795e-08	4.24533e-09	2.22973e-06	sclerostin domain containing 1
SPAG5	Up regule	2.94574e-05	5.59893e-17	2.06787e-09	2.93134e-11	2.88688e-08	sperm associated antigen 5
SPINK5	Down regule	1.5038e-05	7.92292e-08	5.02366e-10	1.08776e-09	1.80626e-15	serine peptidase inhibitor, Kazal type 5
SPP1	Up regule	0.00101491	3.80609e-11	2.31255e-06	1.01877e-05	8.11127e-20	secreted phosphoprotein 1
SPRR1A	Down regule	0.00318867	1.8462e-05	8.31065e-06	2.66872e-06	1.15791e-09	small proline rich protein 1A
SPRR1B	Down regule	0.00413884	0.000334212	0.000213759	5.85159e-05	5.69519e-07	small proline rich protein 1B
SPRR3	Down regule	0.00262207	6.70121e-06	3.13394e-07	8.80186e-07	3.02463e-09	small proline rich protein 3
SPRY1	Down regule	6.95828e-05	1.40372e-11	5.1274e-08	7.39828e-06	0.00496603	sprouty RTK signaling antagonist 1
STAT1	Up regule	0.00288667	2.46522e-06	2.81089e-07	2.23115e-05	1.54127e-09	signal transducer and activator of transcription 1
STIL	Up regule	1.44808e-07	2.4529e-20	4.94006e-09	5.73667e-09	2.80207e-14	SCL/TAL1 interrupting locus
STMN1	Up regule	0.000118881	9.52447e-16	3.55886e-07	5.43775e-07	2.70962e-13	stathmin 1
SULT2B1	Down regule	0.00955484	9.93805e-08	7.4751e-10	4.89161e-09	1.60561e-09	sulfotransferase family 2B member 1
SYCP2	Up regule	2.7799e-05	1.86203e-14	5.98949e-09	0.000109687	4.03119e-11	synaptonemal complex protein 2
TAP1	Up regule	0.0025826	8.70363e-07	0.00384018	0.00246889	3.20433e-07	transporter 1, ATP binding cassette subfamily B member
TGFBR3	Down regule	3.65887e-05	5.68809e-15	0.00185002	0.000588331	4.15731e-06	transforming growth factor beta receptor 3
THSD4	Down regule	8.58121e-06	2.93431e-13	2.99093e-15	2.47496e-07	9.13605e-13	thrombospondin type 1 domain containing 4
TIMELESS	Up regule	8.47685e-08	9.33982e-21	9.02344e-09	2.55606e-11	4.98942e-18	timeless circadian clock
TIPIN	Up regule	0.00680544	5.18527e-07	3.85119e-09	1.28073e-09	2.13932e-11	TIMELESS interacting protein
TJP1	Down regule	0.000846571	3.6745e-05	0.000372511	1.40926e-05	4.94304e-11	tight junction protein 1
TK1	Up regule	1.54905e-06	3.51896e-13	3.6104e-06	1.47678e-08	3.50921e-11	thymidine kinase 1
TM7SF2	Down regule	0.00122612	8.24816e-07	1.11619e-08	3.51908e-06	5.5584e-08	transmembrane 7 superfamily member 2
TMEM106C	Up regule	0.000136278	5.76432e-09	8.14073e-05	2.8898e-06	1.13414e-10	transmembrane protein 106C
TMEM194A	Up regule	1.86781e-05	1.44201e-12	1.34951e-13	3.79606e-10	6.0548e-14	transmembrane protein 194A
TMPO	Up regule	0.000732118	8.60455e-11	1.43583e-06	0.000301299	7.62859e-11	thymopoietin
TMPRSS11E	Down regule	0.00484074	0.000103552	8.50392e-06	9.54769e-06	2.97993e-13	transmembrane protease, serine 11E
TOP2A	Up regule	3.10129e-06	3.3761e-18	1.69828e-06	1.13458e-11	5.3022e-12	topoisomerase (DNA) II alpha
TOPBP1	Up regule	2.38646e-07	6.39476e-17	5.96081e-13	1.18509e-09	2.80544e-12	topoisomerase (DNA) II binding protein 1
TRIP13	Up regule	8.2152e-05	1.46377e-14	3.72988e-12	2.6983e-05	2.862e-09	thyroid hormone receptor interactor 13
TROAP	Up regule	0.000139266	2.10158e-12	6.71778e-06	3.24793e-06	5.66879e-10	trophinin associated protein
TRPS1	Down regule	0.000426559	9.60396e-07	0.00145737	5.31532e-06	1.67612e-13	transcriptional repressor GATA binding 1
TST	Down regule	0.00247566	0.000200431	3.41399e-11	3.12589e-10	2.00562e-08	thiosulfate sulfurtransferase
TTI1	Up regule	0.00236238	1.23582e-06	4.07978e-05	6.4524e-08	5.43261e-10	TELO2 interacting protein 1
TTK	Up regule	9.49681e-05	1.21251e-13	3.93205e-07	1.35045e-10	7.26619e-07	TTK protein kinase
TYMS	Up regule	2.32782e-05	1.13742e-15	9.27524e-09	4.30352e-06	5.79403e-17	thymidylate synthetase
UBE2C	Up regule	1.50497e-06	1.80143e-16	2.69615e-09	2.93983e-08	2.09222e-17	ubiquitin conjugating enzyme E2 C
UBL3	Down regule	7.1407e-05	2.14383e-08	0.000329937	5.80877e-06	1.71308e-10	ubiquitin like 3
UCP2	Up regule	0.000940394	2.14398e-05	0.00320608	2.62738e-07	3.14635e-11	uncoupling protein 2
UMPS	Up regule	0.000976507	4.24751e-08	6.42738e-05	1.25125e-07	0.000148768	uridine monophosphate synthetase
UPK1A	Down regule	2.99807e-09	3.56984e-15	5.03346e-08	3.50869e-15	2.36312e-17	uroplakin 1A
USP1	Up regule	0.00046273	1.95088e-06	7.85136e-08	8.36418e-06	3.75957e-06	ubiquitin specific peptidase 1
VAT1	Down regule	5.77697e-07	1.45819e-16	3.096e-08	2.17597e-07	1.00272e-10	vesicle amine transport 1
VEGFA	Up regule	0.00723991	5.44078e-08	0.00207702	0.00578091	8.98169e-06	vascular endothelial growth factor A
WDHD1	Up regule	4.85773e-05	7.39933e-19	7.11838e-12	1.20428e-08	7.40703e-07	WD repeat and HMG-box DNA binding protein 1
WHSC1	Up regule	0.000128613	7.12526e-13	3.56035e-09	2.56892e-06	1.99833e-14	Wolf-Hirschhorn syndrome candidate 1
WNK1	Down regule	0.000714976	1.77744e-09	0.0041643	1.10069e-05	3.6628e-12	WNK lysine deficient protein kinase 1
YEATS2	Up regule	0.000240027	6.78131e-11	8.77242e-06	6.14701e-06	1.13595e-11	YEATS domain containing 2
ZNF273	Down regule	0.00290961	7.65477e-07	0.00454874	1.40477e-07	7.43589e-12	zinc finger protein 273
ZNF91	Down regule	0.000172481	3.55094e-09	7.29724e-06	0.000519623	2.71527e-08	zinc finger protein 91
ZWILCH	Up regule	0.00121218	5.94901e-09	4.25665e-08	1.31989e-06	9.01704e-06	zwilch kinetochore protein
ZWINT	Up regule	0.000675337	2.38064e-11	1.40669e-07	4.67362e-06	8.3172e-11	ZW10 interacting kinetochore protein
